# Supplementary material for: PTEN Inactivation in Mouse Colonic Epithelial Cells Curtails DSS-Induced Colitis and Accelerates Recovery
Source: Cancers (Basel). 2025 Jul 15;17(14):2346. doi: 10.3390/cancers17142346 (PMC12293889; doi:10.3390/cancers17142346)
Supplement: Supplementary file 1 [file cancers-17-02346-s001.zip]

Archive with 3 entries (3 files):
- Figure S1A. PCR Multiplex.pdf
- Figure S1B. RT-Pten.pdf
- Table S1.pdf
